# Supplementary material for: High-precision cell-type mapping and annotation of single-cell spatial transcriptomics with STAMapper
Source: Genome Biol. 2025 Oct 7;26:342. doi: 10.1186/s13059-025-03773-6 (PMC12502291; doi:10.1186/s13059-025-03773-6)
Supplement: Supplementary file 2 — Additional file 2: Tables S3. Running time and peak memory cost of STAMapper and competing methods. [file 13059_2025_3773_MOESM2_ESM.xlsx]

## Sheet: Sheet1
Tables S3: Running time and peak memory cost of STAMapper and competing methods.
The part before ‘_to_' represents the scRNA-seq dataset, and the part after ‘_to_' represents the scST dataset.
	dataset	method	time_second	peak_memory_GiB
0	scRNA_Mop_to_MERFISH_MOP_mouse1_sample1	scanvi	1290.6	35.1578
1	scRNA_Mop_to_MERFISH_MOP_mouse1_sample3	scanvi	1384.35	50.4522
2	GSE124952_expression_matrix_to_adata_AD_cortex	scanvi	929.438	29.6682
3	GSE124952_expression_matrix_to_adata_normal_cortex	scanvi	888.211	25.5993
4	GSE124952_sc_to_20180417_BZ5_control	scanvi	778.423	26.7084
5	GSE124952_sc_to_20180424_BZ14_control	scanvi	793.587	26.1235
6	GSE124952_sc_to_20180421_BZ19_cocaine	scanvi	793.716	27.6784
7	GSE124952_sc_to_20180419_BZ9_control	scanvi	792.935	29.1006
8	GSE149614_HCC_Tumor_to_liver_cancer	scanvi	2775.38	41.5583
9	liver_10X_to_MERFISH_liver	scanvi	808.386	30.244
10	atlas_E8.5_to_smFISH_embryo3	scanvi	848.684	36.2879
11	atlas_E8.5_to_seqFISH_embryo2	scanvi	818.628	36.4953
12	atlas_E8.5_to_seqFISH_embryo3	scanvi	846.279	38.9258
13	atlas_E8.5_to_smFISH_embryo1	scanvi	835.181	41.6653
14	atlas_E8.5_to_smFISH_embryo2	scanvi	818.741	38.6293
15	atlas_E8.5_to_seqFISH_embryo1	scanvi	837.416	43.3136
16	mouse_LD_P60_to_VZG105a_WT2	scanvi	983.627	41.1063
17	mouse_LD_P60_to_DV2	scanvi	985.28	35.6766
18	mouse_LD_P60_to_DV3	scanvi	929.902	35.9531
19	mouse_LD_P60_to_TN3	scanvi	1063.89	36.1954
20	mouse_LD_P60_to_VZG105a_WT1	scanvi	767.204	36.4106
21	mouse_LD_P60_to_VZG105a_WT3	scanvi	791.848	36.6906
22	mouse_LD_P60_to_TN1	scanvi	795.834	36.9916
23	mouse_LD_P60_to_VZG105a_WT4	scanvi	815.878	37.1212
24	mouse_LD_P60_to_TN2	scanvi	854.989	37.3503
25	mouse_LD_P60_to_DV1	scanvi	756.585	37.4799
26	VISP_ss2_to_20180410-BY3_1kgenes	scanvi	605.159	44.5288
27	VISP_ss2_to_20171115_BF5_light	scanvi	593.412	47.4343
28	VISP_ss2_to_20180505_BY3_1kgenes	scanvi	645.718	49.8984
29	VISP_ss2_to_20170915_BD2_dark	scanvi	613.704	52.4943
30	VISP_ss2_to_20171120_BF4_light	scanvi	622.527	54.8504
31	scRNA_Mop_to_MERFISH_MOP_mouse2_sample2	scanvi	1409.05	35.1771
32	scRNA_Mop_to_MERFISH_MOP_mouse1_sample4	scanvi	1469.89	50.5634
33	scRNA_Mop_to_MERFISH_MOP_mouse1_sample5	scanvi	1379.38	57.0711
34	scRNA_Mop_to_MERFISH_MOP_mouse2_sample1	scanvi	1405.53	64.2714
35	scRNA_Mop_to_MERFISH_MOP_mouse1_sample2	scanvi	1345.89	35.164
36	scRNA_Mop_to_MERFISH_MOP_mouse2_sample4	scanvi	1368.7	50.6039
37	scRNA_Mop_to_MERFISH_MOP_mouse2_sample5	scanvi	1283.36	57.1931
38	scRNA_Mop_to_MERFISH_MOP_mouse1_sample6	scanvi	1329.31	64.1446
39	hypothalamic_sc_to_MERFISH_hypothalamic_3	scanvi	1031.54	5.68413
40	hypothalamic_sc_to_MERFISH_hypothalamic_4	scanvi	1107.31	10.0804
41	hypothalamic_sc_to_MERFISH_hypothalamic_29	scanvi	1088.83	11.2132
42	hypothalamic_sc_to_MERFISH_hypothalamic_13	scanvi	1062.43	12.9081
43	hypothalamic_sc_to_MERFISH_hypothalamic_19	scanvi	1052.77	13.6416
44	hypothalamic_sc_to_MERFISH_hypothalamic_12	scanvi	1048.3	15.4594
45	hypothalamic_sc_to_MERFISH_hypothalamic_10	scanvi	1114.14	15.7217
46	hypothalamic_sc_to_MERFISH_hypothalamic_2	scanvi	1251.42	18.0556
47	hypothalamic_sc_to_MERFISH_hypothalamic_25	scanvi	1063	18.1186
48	hypothalamic_sc_to_MERFISH_hypothalamic_28	scanvi	1056.36	20.2213
49	hypothalamic_sc_to_MERFISH_hypothalamic_23	scanvi	1085.27	21.0383
50	hypothalamic_sc_to_MERFISH_hypothalamic_24	scanvi	1083.61	22.4747
51	hypothalamic_sc_to_MERFISH_hypothalamic_31	scanvi	1050.96	22.6446
52	hypothalamic_sc_to_MERFISH_hypothalamic_27	scanvi	1005.82	25.0655
53	hypothalamic_sc_to_MERFISH_hypothalamic_18	scanvi	1093.93	25.3532
54	hypothalamic_sc_to_MERFISH_hypothalamic_14	scanvi	1100.93	27.2313
55	hypothalamic_sc_to_MERFISH_hypothalamic_17	scanvi	1043.23	5.46228
56	hypothalamic_sc_to_MERFISH_hypothalamic_9	scanvi	1153.57	9.95446
57	hypothalamic_sc_to_MERFISH_hypothalamic_32	scanvi	1059.15	11.3148
58	hypothalamic_sc_to_MERFISH_hypothalamic_15	scanvi	1029.14	13.1554
59	hypothalamic_sc_to_MERFISH_hypothalamic_35	scanvi	1046.9	13.7591
60	hypothalamic_sc_to_MERFISH_hypothalamic_1	scanvi	1322.95	15.3287
61	hypothalamic_sc_to_MERFISH_hypothalamic_26	scanvi	1094.26	16.4761
62	hypothalamic_sc_to_MERFISH_hypothalamic_16	scanvi	1038.76	18.2316
63	hypothalamic_sc_to_MERFISH_hypothalamic_11	scanvi	1105.85	18.611
64	hypothalamic_sc_to_MERFISH_hypothalamic_7	scanvi	1149.97	20.6453
65	hypothalamic_sc_to_MERFISH_hypothalamic_22	scanvi	1032.8	21.1804
66	hypothalamic_sc_to_MERFISH_hypothalamic_20	scanvi	983.5	22.2313
67	hypothalamic_sc_to_MERFISH_hypothalamic_34	scanvi	983.837	24.0957
68	hypothalamic_sc_to_MERFISH_hypothalamic_36	scanvi	961.743	25.8514
69	hypothalamic_sc_to_MERFISH_hypothalamic_21	scanvi	996.092	25.8211
70	hypothalamic_sc_to_MERFISH_hypothalamic_6	scanvi	1071.23	27.5417
71	hypothalamic_sc_to_MERFISH_hypothalamic_5	scanvi	1075.43	28.1802
72	hypothalamic_sc_to_MERFISH_hypothalamic_30	scanvi	1012.5	29.7549
73	hypothalamic_sc_to_MERFISH_hypothalamic_8	scanvi	1103.7	30.463
74	hypothalamic_sc_to_MERFISH_hypothalamic_33	scanvi	980.295	5.45672
75	adata_SScortex_to_osmFISH_SScortex	scanvi	280.664	5.13755
76	adata_sc_to_slide_tag_cortex	scanvi	1428.31	29.6851
77	GSM4505404_kidney_new_to_MERFISH_kidney	scanvi	1260.23	14.7069
78	VISP_ss2_to_seqfish+_cortex	scanvi	726.468	18.0176
79	scRNA_Mop_to_MERFISH_MOP_mouse2_sample3	scanvi	1682	46.5879
80	scRNA_Mop_to_MERFISH_MOP_mouse2_sample6	scanvi	1520.5	58.6067
81	hypothalamic_sc_to_MERFISH_hypothalamic_29	STAMapper	458.606	3.24548
82	hypothalamic_sc_to_MERFISH_hypothalamic_18	STAMapper	393.583	3.2714
83	hypothalamic_sc_to_MERFISH_hypothalamic_20	STAMapper	335.333	3.31684
84	hypothalamic_sc_to_MERFISH_hypothalamic_9	STAMapper	441.93	3.85969
85	hypothalamic_sc_to_MERFISH_hypothalamic_27	STAMapper	285.258	3.29768
86	hypothalamic_sc_to_MERFISH_hypothalamic_33	STAMapper	320.081	3.71782
87	hypothalamic_sc_to_MERFISH_hypothalamic_14	STAMapper	359.967	3.82621
88	hypothalamic_sc_to_MERFISH_hypothalamic_23	STAMapper	444.087	3.9652
89	hypothalamic_sc_to_MERFISH_hypothalamic_6	STAMapper	408.985	4.17823
90	hypothalamic_sc_to_MERFISH_hypothalamic_30	STAMapper	321.475	4.09845
91	hypothalamic_sc_to_MERFISH_hypothalamic_26	STAMapper	344.837	4.36551
92	hypothalamic_sc_to_MERFISH_hypothalamic_3	STAMapper	429.314	4.7417
93	hypothalamic_sc_to_MERFISH_hypothalamic_32	STAMapper	346.275	4.60536
94	hypothalamic_sc_to_MERFISH_hypothalamic_11	STAMapper	445.728	4.96926
95	hypothalamic_sc_to_MERFISH_hypothalamic_35	STAMapper	350.878	4.79593
96	hypothalamic_sc_to_MERFISH_hypothalamic_7	STAMapper	786.24	6.13885
97	hypothalamic_sc_to_MERFISH_hypothalamic_10	STAMapper	467.997	5.65712
98	hypothalamic_sc_to_MERFISH_hypothalamic_17	STAMapper	333.025	5.348
99	hypothalamic_sc_to_MERFISH_hypothalamic_2	STAMapper	846.782	6.39086
100	hypothalamic_sc_to_MERFISH_hypothalamic_31	STAMapper	347.233	5.50184
101	hypothalamic_sc_to_MERFISH_hypothalamic_19	STAMapper	325.991	5.55745
102	hypothalamic_sc_to_MERFISH_hypothalamic_1	STAMapper	834.518	6.94778
103	hypothalamic_sc_to_MERFISH_hypothalamic_36	STAMapper	367.329	5.95726
104	hypothalamic_sc_to_MERFISH_hypothalamic_5	STAMapper	532.05	6.14837
105	hypothalamic_sc_to_MERFISH_hypothalamic_21	STAMapper	351.617	6.03524
106	hypothalamic_sc_to_MERFISH_hypothalamic_24	STAMapper	344.856	6.12026
107	hypothalamic_sc_to_MERFISH_hypothalamic_25	STAMapper	344.65	6.22575
108	hypothalamic_sc_to_MERFISH_hypothalamic_4	STAMapper	398.302	6.50341
109	hypothalamic_sc_to_MERFISH_hypothalamic_34	STAMapper	378.634	6.43473
110	hypothalamic_sc_to_MERFISH_hypothalamic_15	STAMapper	1149.53	6.57443
111	hypothalamic_sc_to_MERFISH_hypothalamic_13	STAMapper	343.521	6.66872
112	hypothalamic_sc_to_MERFISH_hypothalamic_16	STAMapper	347.003	6.73816
113	hypothalamic_sc_to_MERFISH_hypothalamic_22	STAMapper	406.231	6.85773
114	hypothalamic_sc_to_MERFISH_hypothalamic_8	STAMapper	512.866	7.3154
115	hypothalamic_sc_to_MERFISH_hypothalamic_12	STAMapper	367.654	7.16447
116	hypothalamic_sc_to_MERFISH_hypothalamic_28	STAMapper	360.105	7.23452
117	GSM4505404_kidney_new_to_MERFISH_kidney	STAMapper	2704.59	9.15676
118	liver_10X_to_MERFISH_liver	STAMapper	747.119	7.40089
119	scRNA_Mop_to_MERFISH_MOP_mouse2_sample4	STAMapper	1601.05	14.8643
120	scRNA_Mop_to_MERFISH_MOP_mouse2_sample3	STAMapper	1223.67	15.0086
121	scRNA_Mop_to_MERFISH_MOP_mouse2_sample2	STAMapper	1390.48	15.5234
122	scRNA_Mop_to_MERFISH_MOP_mouse2_sample1	STAMapper	1354.37	15.4366
123	scRNA_Mop_to_MERFISH_MOP_mouse1_sample5	STAMapper	1443.59	15.8861
124	scRNA_Mop_to_MERFISH_MOP_mouse1_sample3	STAMapper	1366.97	15.625
125	scRNA_Mop_to_MERFISH_MOP_mouse1_sample1	STAMapper	1300.94	15.6653
126	scRNA_Mop_to_MERFISH_MOP_mouse2_sample5	STAMapper	1383.84	15.8841
127	scRNA_Mop_to_MERFISH_MOP_mouse1_sample6	STAMapper	1425.65	16.5964
128	scRNA_Mop_to_MERFISH_MOP_mouse1_sample2	STAMapper	1516.8	16.3302
129	scRNA_Mop_to_MERFISH_MOP_mouse2_sample6	STAMapper	1354.9	16.2918
130	scRNA_Mop_to_MERFISH_MOP_mouse1_sample4	STAMapper	2228.98	16.6002
131	mouse_LD_P60_to_VZG105a_WT4	STAMapper	346.16	8.85218
132	mouse_LD_P60_to_TN2	STAMapper	557.268	9.24532
133	mouse_LD_P60_to_DV2	STAMapper	853.93	9.61898
134	mouse_LD_P60_to_DV1	STAMapper	199.695	8.93303
135	mouse_LD_P60_to_DV3	STAMapper	791.399	9.66212
136	mouse_LD_P60_to_TN1	STAMapper	309.239	9.27676
137	mouse_LD_P60_to_VZG105a_WT3	STAMapper	228.31	9.08337
138	mouse_LD_P60_to_TN3	STAMapper	1523.48	10.838
139	mouse_LD_P60_to_VZG105a_WT1	STAMapper	174.771	9.48227
140	mouse_LD_P60_to_VZG105a_WT2	STAMapper	678.882	10.0983
141	GSE149614_HCC_Tumor_to_liver_cancer	STAMapper	19086.1	38.99
142	adata_SScortex_to_osmFISH_SScortex	STAMapper	164.674	17.0302
143	VISP_ss2_to_seqfish+_cortex	STAMapper	200.605	17.526
144	atlas_E8.5_to_seqFISH_embryo1	STAMapper	352.533	17.2593
145	atlas_E8.5_to_smFISH_embryo2	STAMapper	596.411	17.9773
146	atlas_E8.5_to_smFISH_embryo1	STAMapper	528.437	18.7839
147	atlas_E8.5_to_seqFISH_embryo2	STAMapper	347.38	19.7714
148	atlas_E8.5_to_seqFISH_embryo3	STAMapper	391.099	19.5949
149	atlas_E8.5_to_smFISH_embryo3	STAMapper	676.486	19.8026
150	adata_sc_to_slide_tag_cortex	STAMapper	4576.97	48.0782
151	GSE124952_expression_matrix_to_adata_AD_cortex	STAMapper	800.269	23.9114
152	GSE124952_expression_matrix_to_adata_normal_cortex	STAMapper	842.1	22.1872
153	VISP_ss2_to_20171115_BF5_light	STAMapper	148.6	18.8234
154	VISP_ss2_to_20180505_BY3_1kgenes	STAMapper	199.123	18.3993
155	VISP_ss2_to_20180410-BY3_1kgenes	STAMapper	200.103	18.437
156	VISP_ss2_to_20171120_BF4_light	STAMapper	144.97	18.5255
157	VISP_ss2_to_20170915_BD2_dark	STAMapper	245.549	18.5627
158	GSE124952_sc_to_20180417_BZ5_control	STAMapper	180.866	18.1186
159	GSE124952_sc_to_20180419_BZ9_control	STAMapper	184.745	18.1817
160	GSE124952_sc_to_20180424_BZ14_control	STAMapper	185.76	18.2236
161	GSE124952_sc_to_20180421_BZ19_cocaine	STAMapper	214.957	18.2625
162	adata_sc_to_slide_tag_cortex	RCTD	1321.97	37.2923
163	adata_SScortex_to_osmFISH_SScortex	RCTD	487.007	2.32871
164	atlas_E8.5_to_seqFISH_embryo1	RCTD	6772.51	3.09424
165	atlas_E8.5_to_seqFISH_embryo2	RCTD	4300.94	3.22764
166	atlas_E8.5_to_seqFISH_embryo3	RCTD	5681.48	3.23906
167	atlas_E8.5_to_smFISH_embryo1	RCTD	1648.9	3.24033
168	atlas_E8.5_to_smFISH_embryo2	RCTD	1134.71	3.2126
169	atlas_E8.5_to_smFISH_embryo3	RCTD	2370.74	3.21523
170	GSE124952_expression_matrix_to_adata_AD_cortex	RCTD	3942.98	8.82432
171	GSE124952_expression_matrix_to_adata_normal_cortex	RCTD	3902.77	8.85068
172	GSE124952_sc_to_20180417_BZ5_control	RCTD	239.122	7.93223
173	GSE124952_sc_to_20180419_BZ9_control	RCTD	242.405	7.79092
174	GSE124952_sc_to_20180421_BZ19_cocaine	RCTD	280.696	7.78916
175	GSE124952_sc_to_20180424_BZ14_control	RCTD	245.746	7.78955
176	GSE149614_HCC_Tumor_to_liver_cancer	RCTD	149016	12.1551
177	GSM4505404_kidney_new_to_MERFISH_kidney	RCTD	15069.1	7.18262
178	hypothalamic_sc_to_MERFISH_hypothalamic_1	RCTD	6499.73	8.81436
179	hypothalamic_sc_to_MERFISH_hypothalamic_10	RCTD	3332.41	7.4377
180	hypothalamic_sc_to_MERFISH_hypothalamic_11	RCTD	3493.47	7.33838
181	hypothalamic_sc_to_MERFISH_hypothalamic_12	RCTD	2119.42	8.01572
182	hypothalamic_sc_to_MERFISH_hypothalamic_13	RCTD	1670.08	7.33857
183	hypothalamic_sc_to_MERFISH_hypothalamic_14	RCTD	2000.15	8.02529
184	hypothalamic_sc_to_MERFISH_hypothalamic_15	RCTD	2080.65	7.33652
185	hypothalamic_sc_to_MERFISH_hypothalamic_16	RCTD	2466.27	7.41436
186	hypothalamic_sc_to_MERFISH_hypothalamic_17	RCTD	1734.81	7.41699
187	hypothalamic_sc_to_MERFISH_hypothalamic_18	RCTD	2169.76	7.33945
188	hypothalamic_sc_to_MERFISH_hypothalamic_19	RCTD	2055.61	7.3375
189	hypothalamic_sc_to_MERFISH_hypothalamic_2	RCTD	6050.32	8.05488
190	hypothalamic_sc_to_MERFISH_hypothalamic_20	RCTD	2339.49	7.43486
191	hypothalamic_sc_to_MERFISH_hypothalamic_21	RCTD	2295.84	7.33721
192	hypothalamic_sc_to_MERFISH_hypothalamic_22	RCTD	2332.95	8.02637
193	hypothalamic_sc_to_MERFISH_hypothalamic_23	RCTD	1852.06	7.33662
194	hypothalamic_sc_to_MERFISH_hypothalamic_24	RCTD	1857.76	7.33916
195	hypothalamic_sc_to_MERFISH_hypothalamic_25	RCTD	2023.67	7.33848
196	hypothalamic_sc_to_MERFISH_hypothalamic_26	RCTD	2158.66	7.34014
197	hypothalamic_sc_to_MERFISH_hypothalamic_27	RCTD	955.708	7.33086
198	hypothalamic_sc_to_MERFISH_hypothalamic_28	RCTD	2043.7	8.03223
199	hypothalamic_sc_to_MERFISH_hypothalamic_29	RCTD	2085.29	7.3417
200	hypothalamic_sc_to_MERFISH_hypothalamic_3	RCTD	2643.3	8.03203
201	hypothalamic_sc_to_MERFISH_hypothalamic_30	RCTD	1694.96	8.01191
202	hypothalamic_sc_to_MERFISH_hypothalamic_31	RCTD	2109.06	8.02861
203	hypothalamic_sc_to_MERFISH_hypothalamic_32	RCTD	1941.16	7.41436
204	hypothalamic_sc_to_MERFISH_hypothalamic_33	RCTD	1906.82	8.02354
205	hypothalamic_sc_to_MERFISH_hypothalamic_34	RCTD	1743.04	7.3417
206	hypothalamic_sc_to_MERFISH_hypothalamic_35	RCTD	2159.9	7.3375
207	hypothalamic_sc_to_MERFISH_hypothalamic_36	RCTD	2269.8	8.02549
208	hypothalamic_sc_to_MERFISH_hypothalamic_4	RCTD	2782.04	7.34316
209	hypothalamic_sc_to_MERFISH_hypothalamic_5	RCTD	2620.74	7.42568
210	hypothalamic_sc_to_MERFISH_hypothalamic_6	RCTD	2731.87	7.33545
211	hypothalamic_sc_to_MERFISH_hypothalamic_7	RCTD	6630.9	7.3623
212	hypothalamic_sc_to_MERFISH_hypothalamic_8	RCTD	3026.09	7.44346
213	hypothalamic_sc_to_MERFISH_hypothalamic_9	RCTD	4050.08	7.42383
214	liver_10X_to_MERFISH_liver	RCTD	3745.32	2.83799
215	mouse_LD_P60_to_DV1	RCTD	1135.79	6.25977
216	mouse_LD_P60_to_DV2	RCTD	5148.76	6.14561
217	mouse_LD_P60_to_DV3	RCTD	5455.9	6.12295
218	mouse_LD_P60_to_TN1	RCTD	1791.88	6.11758
219	mouse_LD_P60_to_TN2	RCTD	3041.39	6.13447
220	mouse_LD_P60_to_TN3	RCTD	8750.3	6.36406
221	mouse_LD_P60_to_VZG105a_WT1	RCTD	864.061	6.09238
222	mouse_LD_P60_to_VZG105a_WT2	RCTD	4088.88	6.14229
223	mouse_LD_P60_to_VZG105a_WT3	RCTD	1402.07	6.11592
224	mouse_LD_P60_to_VZG105a_WT4	RCTD	1793.17	6.12852
225	scRNA_Mop_to_MERFISH_MOP_mouse1_sample1	RCTD	2412.19	18.0536
226	scRNA_Mop_to_MERFISH_MOP_mouse1_sample2	RCTD	3390.68	19.2064
227	scRNA_Mop_to_MERFISH_MOP_mouse1_sample3	RCTD	2892.07	19.173
228	scRNA_Mop_to_MERFISH_MOP_mouse1_sample4	RCTD	4105.35	19.2131
229	scRNA_Mop_to_MERFISH_MOP_mouse1_sample5	RCTD	3790.22	19.0204
230	scRNA_Mop_to_MERFISH_MOP_mouse1_sample6	RCTD	2838.25	19.2028
231	scRNA_Mop_to_MERFISH_MOP_mouse2_sample1	RCTD	1719.46	18.0585
232	scRNA_Mop_to_MERFISH_MOP_mouse2_sample2	RCTD	2513.18	18.0616
233	scRNA_Mop_to_MERFISH_MOP_mouse2_sample3	RCTD	2201.81	18.056
234	scRNA_Mop_to_MERFISH_MOP_mouse2_sample4	RCTD	2352.83	18.1064
235	scRNA_Mop_to_MERFISH_MOP_mouse2_sample5	RCTD	2337.79	18.0594
236	scRNA_Mop_to_MERFISH_MOP_mouse2_sample6	RCTD	2539.99	18.0604
237	VISP_ss2_to_20170915_BD2_dark	RCTD	211.34	12.405
238	VISP_ss2_to_20171115_BF5_light	RCTD	256.197	10.1487
239	VISP_ss2_to_20171120_BF4_light	RCTD	209.351	9.21475
240	VISP_ss2_to_20180410-BY3_1kgenes	RCTD	604.877	8.26738
241	VISP_ss2_to_20180505_BY3_1kgenes	RCTD	849.628	9.95273
242	VISP_ss2_to_seqfish+_cortex	RCTD	846.314	6.96279
